# Supplementary material for: Retinal Photoreceptor Protection in an AMD-Related Mouse Model by Selective Sigma-1 or Sigma-2 Receptor Modulation
Source: Genes (Basel). 2022 Dec 16;13(12):2386. doi: 10.3390/genes13122386 (PMC9778362; doi:10.3390/genes13122386)
Supplement: Supplementary file 1 [file genes-13-02386-s001.zip]

Archive with 1 entries (1 files):
- genes-2042836-supplementary.pdf
